# Supplementary material for: Prevalence of Respiratory Pathogens in Nasopharyngeal Swabs of Febrile Patients with or without Respiratory Symptoms in the Niakhar Area of Rural Senegal
Source: Pathogens. 2024 Aug 2;13(8):655. doi: 10.3390/pathogens13080655 (PMC11357141; doi:10.3390/pathogens13080655)
Supplement: Supplementary file 1 [file pathogens-13-00655-s001.zip]

Archive with 3 entries (3 files):
- pathogens-2964740-supplementary/Supplementary Table S3 2024_03_14.xlsx
- pathogens-2964740-supplementary/SupplementaryTable S1 2024_03_25.pdf
- pathogens-2964740-supplementary/SupplementaryTable S2 2024_03_25.pdf
