# Supplementary material for: Prevalence of Respiratory Pathogens in Nasopharyngeal Swabs of Febrile Patients with or without Respiratory Symptoms in the Niakhar Area of Rural Senegal
Source: Pathogens. 2024 Aug 2;13(8):655. doi: 10.3390/pathogens13080655 (PMC11357141; doi:10.3390/pathogens13080655)
Supplement: Supplementary file 1 [file pathogens-13-00655-s001.zip › pathogens-2964740-supplementary/Supplementary Table S3 2024_03_14.xlsx]

## Sheet: Summary of Senegalese studies
1st Author, year	Study year	Location	Participants number	Age	Participants with symptoms	Asymptomatic	SARS-CoV-2	FluA	FluB	FluA/FluB	RSV	HRV	HCoV- E229	HCoV-NL63	HCoV-HKU1	HCoV-OC43	All common corovirus	EV	HPIV1	HPIV2	HPIV3	HPIV4	All HPIV	hMPV	hBov	PEC	AdV	S. pneumoniae	S. aureus	H. influenzae	S. pyogenes	C. propinquum	M. pneumoniae	References
Barry, 2021	Jan 2013 - Dec 2016	Dielmo/Ndiop	657	0 - > 50 y	Febrile pathological episodes (1653)	0	NP	11.3%	10.3%	21.6%	NP	NP	NP	NP	NP	NP	NP	NP	NP	NP	NP	NP	NP	NP	NP	NP	NP	NP	NP	NP	NP	NP	NP	28
Dia, 2014	2012 - 2013	Dakar Centre	254	1 - >25 y	ILI	0	NP	8.3%	17.3%	25.6%	22.4%	19.7%	0	0	NP	5.5%	NA	15.3%	2.4%	0.8%	4.7%	1.2%	9.1%	5.5%	7.5%	NP	30.3%	NP	NP	NP	NP	NP	NP	14
		Dakar Sud	126				NP	10.3%	13.5%	23.8%	17.5%	19.8%	0	0	NP	0	NA	16.6%	3.1%	0	0.8%	2.4%	6.3%	2.4%	12.7%	NP	29.4%	NP	NP	NP	NP	NP	NP
		Fatick	37				NP	0	18.9%	18.9%	10.8%	27.0%	0	0	NP	2.7%	NA	10.8%	0	0	13.5%	0	13.5%	13.5%	8.1%	NP	10.8%	NP	NP	NP	NP	NP	NP
		Kaolack	19				NP	5.2%	10.5%	15.7%	5.3%	31.6%	0	0	NP	0	NA	21.0%	10.5%	0	5.3%	10.5%	26.3%	10.5%	0	NP	31.6%	NP	NP	NP	NP	NP	NP
		Louga	41				NP	0	17.0%	17.0%	9.6%	26.8%	2.4%	0	NP	0	NA	24.0%	2.4%	0	9.8%	0	12.2%	4.9%	4.9%	NP	24.4%	NP	NP	NP	NP	NP	NP
		Richard-Toll	62				NP	11.3%	6.4%	17.7%	9.7%	16.1%	0	0	NP	0	NA	9.7%	1.6%	0	0	0	1.6%	1.6%	4.8%	NP	30.6%	NP	NP	NP	NP	NP	NP
		Saint-Louis	36				NP	0	19.4%	19.4%	13.9%	19.4%	0	0	NP	2.7%	NA	13.9%	0	5.5%	0	0	5.5%	5.5%	0	NP	36.1%	NP	NP	NP	NP	NP	NP
		Sokone	730				NP	9.0%	9.7%	18.7%	5.6%	22.0%	0.3%	0.5%	NP	2.0%	NA	19.0%	1.9%	0	1.1%	1.1%	4.1%	3.3%	4.5%	NP	22.7%	NP	NP	NP	NP	NP	NP
		Tambacounda	13				NP	0	0	0	0	23.0%	0	0	NP	0	NA	46.1%	15.4%	0	15.4%	0	30.8%	0	0.23	NP	23.1%	NP	NP	NP	NP	NP	NP
		Thies	52				NP	0	46.1%	46.1%	3.3%	25.0%	0	0	NP	0	NA	25.0%	7.7%	0	0	1.9%	9.6%	5.8%	0	NP	38.5%	NP	NP	NP	NP	NP	NP
		Ziguinchor	57				NP	0	47.3%	47.3%	1.8%	26.3%	0	0	NP	0	NA	17.5%	1.7%	0	8.8%	8.8%	19.3%	0	0	NP	14.0%	NP	NP	NP	NP	NP	NP
		Total	1427				NP	7.4%	14.7%	22.2%	0.11	21.8%	0.2%	0.3%	NP	2.0%	NA	18.0%	2.4%	0.3%	2.7%	1.5%	6.9%	3.9%	5.5%	NP	25.4%	NP	NP	NP	NP	NP	NP
Dia, 2014	2009 - 2011	Sentinel sites	99	50 - 64 y	ILI	0	NP	24.2%	4.0%	28.2%	2.0%	12.1%	NA	NA	NP	NA	6.0%	2.0%	NA	NA	NA	NA	3.0%	3.0%	0	NP	0	NP	NP	NP	NP	NP	NP	29
			77	65 - 74 y			NP	26.0%	13.0%	39.0%	3.9%	20.8%	0	0	NP	0	0	3.9%	NA	NA	NP	NA	6.5%	1.3%	1.3%	NP	0	NP	NP	NP	NP	NP	NP
			56	> 75 y			NP	14.3%	1.8%	16.1%	3.6%	21.4%	0	0	NP	0	0	1.8%	NA	NA	NP	NA	8.9%	1.8%	0	NP	8.9%	NP	NP	NP	NP	NP	NP
			232	All groups			NP	22.4%	6.5%	28.9%	3.0%	17.2%	NA	NA	NP	NA	2.3%	2.3%	NA	NA	NA	NA	5.6%	2.2%	0.4%	NP	2.2%	NP	NP	NP	NP	NP	NP
Assane, 2018	Jan 2015 to Jan 2016	Dakar	162	< 5 y	Upper or lower airway infections	0	NP	NA	NA	45.7%	16.0%	40.1%	NA	NA	NP	NA	NA	25.3%	NA	NA	NA	NA	NA	NP	NP	NP	50.0%	17.0%	NA	8.0%	NA	NA	NA	15
Diouf, 2023	March 2019 - Feb 2020	Dielmo	129	1 < to 61 y	38 patients with ILI		NP	38.2%	1.8%	40.0%	5.4%	14.5%	0	0	0	0	0	12.7%	0	3.6%	3.6%	1.8%	9.0%	14.5%	1.8%	0	9.1%	48.0%	2.0%	36.0%	38.0%	28.0%	0	24
						91 people	NP	5.9%	4.0%	10.0%	0	8.9%	2.0%	1.0%	1.0%	0	4.0%	1.0%	0	0	0	0	0	1.0%	1.0%	0	4.9%	12.2%	6.0%	8.5%	13.4%	17.0%	0
Fall, 2016	Jan 2012 - Dec 2014	Sentinel sites	2218	0 - 5 y	ILI	0	NP	NP	NP	NP	NP	33.7%	NP	NP	NP	NP	NP	20.2%	NP	NP	NP	NP	NP	NP	NP	NP	NP	NP	NP	NP	NP	NP	NP	13
			447	5 - 10 y			NP	NP	NP	NP	NP	29.3%	NP	NP	NP	NP	NP	17.9%	NP	NP	NP	NP	NP	NP	NP	NP	NP	NP	NP	NP	NP	NP	NP
			251	10 - 15 y			NP	NP	NP	NP	NP	25.9%	NP	NP	NP	NP	NP	19.5%	NP	NP	NP	NP	NP	NP	NP	NP	NP	NP	NP	NP	NP	NP	NP
			395	15 - 25 y			NP	NP	NP	NP	NP	30.6%	NP	NP	NP	NP	NP	17.2%	NP	NP	NP	NP	NP	NP	NP	NP	NP	NP	NP	NP	NP	NP	NP
			414	25 - 50 y			NP	NP	NP	NP	NP	35.0%	NP	NP	NP	NP	NP	17.4%	NP	NP	NP	NP	NP	NP	NP	NP	NP	NP	NP	NP	NP	NP	NP
			113	> 50 y			NP	NP	NP	NP	NP	31.9%	NP	NP	NP	NP	NP	12.4%	NP	NP	NP	NP	NP	NP	NP	NP	NP	NP	NP	NP	NP	NP	NP
			356	Missing			NP	NP	NP	NP	NP	47.5%	NP	NP	NP	NP	NP	35.7%	NP	NP	NP	NP	NP	NP	NP	NP	NP	NP	NP	NP	NP	NP	NP
			4194	All groups			NP	NP	NP	NP	NP	33.7%	NP	NP	NP	NP	NP	20.4%	NP	NP	NP	NP	NP	NP	NP	NP	NP	NP	NP	NP	NP	NP	NP
Fall, 2017	March 2014 and Dec 2015	Dakar	288	< 5 y	ARI	0	NP	NA	NA	36.5%	10.1%	28.5%	NA	NA	NA	NA	2.4%	19.8%	NA	NA	NA	NA	3.1%	2.1%	4.5%	NP	0.44	NP	NP	NP	NP	NP	NP	10
Goumballa, 2020	26 -28 Oct 2018	Touba	104	0 - 69 y	52 with respiratory symptoms		NP	13.5%	28.8%	42.3%	3.8%	5.8%	NA	NA	NA	NA	0	NP	NA	NA	NA	NA	0	1.9%	NP	NP	0	46.1%	28.8%	63.5%	NP	NP	0	38
				0 - 76 y		52	NP	0	0	0	0	1.9%	NA	NA	NA	NA	3.8%	NP	NA	NA	NA	NA	0	0	NP	NP	0	28.8%	51.9%	26.9%	NP	NP	0
Goumballa, 2021	24 - 28 Sept 2021	Touba	53	0 - 75 y	ARI	0	0	64.2%	0	64.2%	5.7%	7.6%	NP	NP	NP	NP	NP	NP	NP	NP	NP	NP	NP	NP	NP	NP	NP	NP	NP	NP	NP	NP	NP	32
Goumballa, 2022	2017 - 2021	Dielmo/Ndiop/Touba	535	0 - 85 y	ILI	0	0	1.7%	0.6%	2.2%	0.2%	10.1%	NA	NA	NA	NA	5.6%	NP	NP	NP	NP	NP	NP	NP	NP	NP	1.7%	14.1%	11.8%	18.9%	NP	NP	0	26
Niang, 2010	2007	Dielmo/Ndiop	55 (82 episodes)	< 5 y	Upper and lower ARI	0	0	19.5%	8.5%	30.5%	15.9%	9.7%	2.4%	4.9%	0	0	7.3%	0	0	0	1.2%	1.2%	2.4%	0	1.2%	NP	0	NP	NP	NP	NP	NP	NP	37
Niang, 2017	Jan 2012 - Dec 2015	Sentinel sites	3297	0 – 5 y	ILI	0	NP	NA	NA	NA	NA	NA	NA	NA	NP	NA	NA	NA	NA	NA	NA	NA	NA	NA	NA	NP	37.1%	NP	NP	NP	NP	NP	NP	27
			731	5 – 10 y			NP	NA	NA	NA	NA	NA	NA	NA	NP	NA	NA	NA	NA	NA	NA	NA	NA	NA	NA	NP	26.0%	NP	NP	NP	NP	NP	NP
			336	10 – 15 y			NP	NA	NA	NA	NA	NA	NA	NA	NP	NA	NA	NA	NA	NA	NA	NA	NA	NA	NA	NP	23.2%	NP	NP	NP	NP	NP	NP
			585	15 – 25 y			NP	NA	NA	NA	NA	NA	NA	NA	NP	NA	NA	NA	NA	NA	NA	NA	NA	NA	NA	NP	22.7%	NP	NP	NP	NP	NP	NP
			696	25 – 50 y			NP	NA	NA	NA	NA	NA	NA	NA	NP	NA	NA	NA	NA	NA	NA	NA	NA	NA	NA	NP	21.8%	NP	NP	NP	NP	NP	NP
			210	> 50 y			NP	NA	NA	NA	NA	NA	NA	NA	NP	NA	NA	NA	NA	NA	NA	NA	NA	NA	NA	NP	25.7%	NP	NP	NP	NP	NP	NP
			526	Missing			NP	NA	NA	NA	NA	NA	NA	NA	NP	NA	NA	NA	NA	NA	NA	NA	NA	NA	NA	NP	25.8%	NP	NP	NP	NP	NP	NP
			6381	All groups			NP	NA	NA	NA	NA	NA	NA	NP	NA	NA	NA	NA	NA	NA	NA	NA	NA	NA	NA	NP	30.8%	NP	NP	NP	NP	NP	NP
Niang, 2018	Jan 2013 - Dec 2015	AMJ (Dakar)	606	0 - > 65 y	ILI	0	NP	NA	NA	21.9%	NP	NP	NP	NP	NP	NP	NP	NP	NP	NP	NP	NP	NP	NP	NP	NP	NP	NP	NP	NP	NP	NP	NP	30
		Saint-Martin (Dakar)	506				NP	NA	NA	18.4%	NP	NP	NP	NP	NP	NP	NP	NP	NP	NP	NP	NP	NP	NP	NP	NP	NP	NP	NP	NP	NP	NP	NP
		Thiès	310				NP	NA	NA	45.8%	NP	NP	NP	NP	NP	NP	NP	NP	NP	NP	NP	NP	NP	NP	NP	NP	NP	NP	NP	NP	NP	NP	NP
		Saint-Louis	153				NP	NA	NA	11.8%	NP	NP	NP	NP	NP	NP	NP	NP	NP	NP	NP	NP	NP	NP	NP	NP	NP	NP	NP	NP	NP	NP	NP
		Fatick	89				NP	NA	NA	51.7%	NP	NP	NP	NP	NP	NP	NP	NP	NP	NP	NP	NP	NP	NP	NP	NP	NP	NP	NP	NP	NP	NP	NP
		Kaolack	119				NP	NA	NA	34.5%	NP	NP	NP	NP	NP	NP	NP	NP	NP	NP	NP	NP	NP	NP	NP	NP	NP	NP	NP	NP	NP	NP	NP
		Tambacounda	263				NP	NA	NA	23.2%	NP	NP	NP	NP	NP	NP	NP	NP	NP	NP	NP	NP	NP	NP	NP	NP	NP	NP	NP	NP	NP	NP	NP
		Ziguinchor	556				NP	NA	NA	28.6%	NP	NP	NP	NP	NP	NP	NP	NP	NP	NP	NP	NP	NP	NP	NP	NP	NP	NP	NP	NP	NP	NP	NP
		Dielmo	785				NP	NA	NA	23.7%	NP	NP	NP	NP	NP	NP	NP	NP	NP	NP	NP	NP	NP	NP	NP	NP	NP	NP	NP	NP	NP	NP	NP
		Ndiop	645				NP	NA	NA	22.2%	NP	NP	NP	NP	NP	NP	NP	NP	NP	NP	NP	NP	NP	NP	NP	NP	NP	NP	NP	NP	NP	NP	NP
		Total	4032	All groups			NP	NA	NA	25.3%	NP	NP	NP	NP	NP	NP	NP	NP	NP	NP	NP	NP	NP	NP	NP	NP	NP	NP	NP	NP	NP	NP	NP
		Sentinel sites detailed above	1046	0 - < 2 y			NP	NA	NA	14.7%	NP	NP	NP	NP	NP	NP	NP	NP	NP	NP	NP	NP	NP	NP	NP	NP	NP	NP	NP	NP	NP	NP	NP
			978	2 - < 5 y			NP	NA	NA	26.9%	NP	NP	NP	NP	NP	NP	NP	NP	NP	NP	NP	NP	NP	NP	NP	NP	NP	NP	NP	NP	NP	NP	NP
			920	5 - < 15 y			NP	NA	NA	33.6%	NP	NP	NP	NP	NP	NP	NP	NP	NP	NP	NP	NP	NP	NP	NP	NP	NP	NP	NP	NP	NP	NP	NP
			938	15 - 50 y			NP	NA	NA	26.9%	NP	NP	NP	NP	NP	NP	NP	NP	NP	NP	NP	NP	NP	NP	NP	NP	NP	NP	NP	NP	NP	NP	NP
			112	50 - < 65 y			NP	NA	NA	28.6%	NP	NP	NP	NP	NP	NP	NP	NP	NP	NP	NP	NP	NP	NP	NP	NP	NP	NP	NP	NP	NP	NP	NP
			38	> 65 y			NP	NA	NA	28.9%	NP	NP	NP	NP	NP	NP	NP	NP	NP	NP	NP	NP	NP	NP	NP	NP	NP	NP	NP	NP	NP	NP	NP
Touré, 2022	2010 - 2019	Sentinel sites	7907	0 – 5 y	ILI and SARI	0	NP	22.6%	7.2%	30.3%	NP	NP	NP	NP	NP	NP	NP	NP	NP	NP	NP	NP	NP	NP	NP	NP	NP	NP	NP	NP	NP	NP	NP	31
			3372	5 – 15 y			NP	27.0%	13.9%	41.4%	NP	NP	NP	NP	NP	NP	NP	NP	NP	NP	NP	NP	NP	NP	NP	NP	NP	NP	NP	NP	NP	NP	NP
			1520	15 – 25 y			NP	32.3%	8.4%	41.5%	NP	NP	NP	NP	NP	NP	NP	NP	NP	NP	NP	NP	NP	NP	NP	NP	NP	NP	NP	NP	NP	NP	NP
			1772	25 – 50 y			NP	34.0%	6.9%	42.0%	NP	NP	NP	NP	NP	NP	NP	NP	NP	NP	NP	NP	NP	NP	NP	NP	NP	NP	NP	NP	NP	NP	NP
			585	> 50 y			NP	33.8%	5.8%	40.8%	NP	NP	NP	NP	NP	NP	NP	NP	NP	NP	NP	NP	NP	NP	NP	NP	NP	NP	NP	NP	NP	NP	NP
			15156	All groups			NP	26.3%	8.7%	37.7%	NP	NP	NP	NP	NP	NP	NP	NP	NP	NP	NP	NP	NP	NP	NP	NP	NP	NP	NP	NP	NP	NP	NP
Tine, 2018	Aug - Dec 2015	Keur Soce	71	< 1 y	ARI	0	NP	NA	NA	8.5%	19.7%	40.8%	NA	NA	NA	NA	14.1%	7.0%	NA	NA	NA	NA	9.9%	NA	5.6%	NA	NA	85.9%	22.5%	NP	NP	NP	NP	24
			123	1 - 5 y			NP	NA	NA	22.0%	16.3%	22.0%	NA	NA	NA	NA	11.4%	6.5%	NA	NA	NA	NA	8.9%	NP	4.9%	NP	NP	84.6%	30.1%	NP	NP	NP	NP
			14	6 - 15 y			NP	NA	NA	28.6%	0	14.3%	NA	NA	NA	NA	14.3%	21.1%	NA	NA	NA	NA	14.3%	NP	14.3%	NP	NP	71.4%	50.0%	NP	NP	NP	NP
			42	> 15 y			NP	NA	NA	7.1%	2.4%	31.0%	NA	NA	NA	NA	11.9%	11.9%	NA	NA	NA	NA	4.8%	NP	9.5%	NP	NP	23.8%	28.6%	NP	NP	NP	NP
		Total	250	All groups			NP	NA	NA	16.0%	14.0%	28.4%	NA	NA	NA	NA	12.4%	8.4%	NA	NA	NA	NA	8.8%	NP	6.4%	NP	NP	74.0%	28.8%	NP	NP	NP	NP
Acute respiratory infection= ARI; Influenza-like illness = ILI; EV = enterovirus; hMPV = human metapneumovirus; hBov = human bocavirus; PEC = paraechovirus.
NP = Not performed; NA = Not available.
0-10%
10-25%
25-50%
> 50%
Supplementary Table 3. Summary of the main previous studies on the prevalence of various respiratory micro-organisms in Senegal.
